# Supplementary material for: Evaluation of Droplet Digital PCR Assay for the Detection of Microsatellite Instability in Colorectal, Gastric, and Endometrial Cancers
Source: Diagnostics (Basel). 2026 May 20;16(10):1550. doi: 10.3390/diagnostics16101550 (PMC13205154; doi:10.3390/diagnostics16101550)
Supplement: Supplementary file 1 [file diagnostics-16-01550-s001.zip]

Archive with 2 entries (2 files):
- diagnostics-4318349-Supplementary Figure S1.pdf
- diagnostics-4318349-Supplementary Table S1.pdf
